# Supplementary material for: Distal Pancreatectomy with Celiac Axis Resection: Systematic Review and Meta-Analysis
Source: Cancers (Basel). 2021 Apr 19;13(8):1967. doi: 10.3390/cancers13081967 (PMC8073522; doi:10.3390/cancers13081967)
Supplement: Supplementary file 1 [file cancers-13-01967-s001.zip]

Archive with 1 entries (1 files):
- cancers-1159184-SI.pdf
